# Supplementary material for: Determination of genetic effects of ATF3 and CDKN1A genes on milk yield and compositions in Chinese Holstein population
Source: BMC Genet. 2017 May 19;18:47. doi: 10.1186/s12863-017-0516-4 (PMC5437669; doi:10.1186/s12863-017-0516-4)
Supplement: Supplementary file 1 — Descriptive statistics of phenotypic values for dairy production traits in two lactations. (XLSX 9 kb) [file 12863_2017_516_MOESM1_ESM.xlsx]

## Sheet: Sheet1
Additional file 1 Descriptive statistics of phenotypic values for dairy production traits in two lactations.
Lactation	Traits	Mean	Standard Deviation	Minimum value	Maximum value	Coefficient Variation
1	Milk yield（kg）	10374.6	1478.83	6058	14506	14.25
	Fat yield（kg）	350.46	60.68	185	538	17.31
	Fat percentage（%）	3.387	0.419	2.059	4.742	12.366
	Protein yield（kg）	313.74	48.28	158	458	15.39
	Protein percentage（%）	3.025	0.197	2.257	3.508	6.518
2	Milk yield（kg）	10840.6	1895.22	4757	16512	17.48
	Fat yield（kg）	390.53	85.75	145	741	21.96
	Fat percentage（%）	3.608	0.505	2.212	5.431	14.011
	Protein yield（kg）	321.73	58.17	138	467	18.08
	Protein percentage（%）	2.971	0.191	2.199	3.538	6.422
