# Supplementary material for: Determination of genetic effects of ATF3 and CDKN1A genes on milk yield and compositions in Chinese Holstein population
Source: BMC Genet. 2017 May 19;18:47. doi: 10.1186/s12863-017-0516-4 (PMC5437669; doi:10.1186/s12863-017-0516-4)
Supplement: Supplementary file 2 — Primers and procedures for PCR or touch-down PCR used in SNPs identification of ATF3 and CDKN1A genes. (XLSX 15 kb) [file 12863_2017_516_MOESM2_ESM.xlsx]

## Sheet: S1
Supplementary Table S1. Primers and procedures for normal or touch-down PCR used in SNPs identification of ATF3 and CDKN1A gene
Details of candidate genes primers						Reaction system
Primer Name	Location	Primer Sequence (5'-3')	Product Length (bp)	Annealing Temp. (℃)		Content	Dosage	Total
ATF3-1F	5’ flanking region	TGTAAGGGAGGGAAATAGACAC	1077	65-51 touchdown		Forward primer (10 pmol/μL)	1.25 μL	25 μL
ATF3-1R		TCTGGAGCTTCGGGAAAG				Reverse primer (10 pmol/μL)	1.25 μL
ATF3-2F	5’ flanking region	TGCGAAAGCTGAAGGTGTAT	739	60		2×Taq Master Mix	12.5 μL
ATF3-2R		GGCATGAGCCAATGGTG				DNA (50-100 ng/μL)	2 μL
ATF3-3F	5’ flanking region & Exon1	CGGCGGTAACGGCGTGGATT	956	63		ddH2O	8 μL
ATF3-3R		GCGGAAGAGCAGCGGTGGC
ATF3-4F	Exon2	TGGCATTCTTCCGTTTCT	282	57
ATF3-4R		TCCTCCCAGGCATTTGTG				The Procedures of PCR amplification
ATF3-5F	Exon3	ACTTGGGTATTGGAGGTCG	385	60		Reaction Procedure	Temperature (℃)	Time	Cycle No.
ATF3-5R		GTAAGCGCAGGAAGAACG				Normal PCR	95	5 min	1
ATF3-6F	Exon4	AAGGCAGTGTATTTGAGGTG	200	57			95	30 s	35
ATF3-6R		GGGCAAGGCAAACAGG					Annealing Temp.	30 s
ATF3-7F	Exon5-1	CCCCAGGAGTCGGAGAA	219	57			72	40 s
ATF3-7R		CCATACCACGGCTGCTTA					72	10 min	1
ATF3-8F	Exon5-2	GAAGCAGAGCCCTAACCC	1029	65-51 touchdown			4	Forever	1
ATF3-8R		AGAGCCAAGCGGAAGAC				Touchdown PCR	94	5 min	1
ATF3-9F	Exon5-3	ATGGCATCTCGTGAAGTT	499	57			94	30 s	25
ATF3-9R		TCAATCGCAAGAACAGG					Tm a	30 s	(-(a-b)/25℃/Cycle)
ATF3-10F	Exon5-4 & 3’ flanking region	CAAGGCATTCGTTTCA	837	65-51 touchdown			72	1 min
ATF3-10R		ACTCCCTACATCACCATC					94	30 s	10
ATF3-11F	3’ flanking region	GAGATGGTGATGTAGGGAGT	317	60			Tm b	30 s
ATF3-11R		AAGCCTTCACGAAGAGTTCTA					72	1 min
ATF3-12F	3’ flanking region	CCCTTACCCTTTGGAGAT	871	65-51 touchdown			72	10 min	1
ATF3-12R		CACCCTTATGACAGAACGT					4	Forever	1
ATF3-13F	3’ flanking region	ATTTCTCCCAGCAATCT	718	60
ATF3-13R		GTGTTCCCTGTAGGTGTC
ATF3-14F	3’ flanking region	GGAAGCCTTGACACCT	282	60
ATF3-14R		TATTCCACGGCATAGAC
CDKN1A-1F	5’ flanking region	GCCATCTCATCCTCTGTCG	834	65-51 touchdown
CDKN1A-1R		GGCAAAGAGTCCGATACCA
CDKN1A-2F	5’ flanking region	GGATGAAAGACTGTGGACCTG	720	65-51 touchdown
CDKN1A-2R		CTGGGCTCAACAGACAAACA
CDKN1A-3F	5’ flanking region	GCATGGGAAAACAAAAC	497	60
CDKN1A-3R		CTCACCGCTGGATAAAA
CDKN1A-4F	5’ flanking region	TGCTGCTGTTATTCTTTACC	575	62
CDKN1A-4R		AGCTCCGAACCACTCC
CDKN1A-5F	Exon1	GCTGGCCTGCTCACTAG	188	58
CDKN1A-5R		TTTGGGAACCCTGATTTA
CDKN1A-6F	Exon2	GCACTGTGGGTAGGAAA	281	57
CDKN1A-6R		CTAGCCATTGTAATAAACGA
CDKN1A-7F	Exon3	CCTCCCGCCTCTTTATAAGC	213	57
CDKN1A-7R		ACAAACACGCGGACTCTCTC
CDKN1A-8F	Exon4	CAGCGGCTGGAGACCGTGGTT	365	57
CDKN1A-8R		AGGGGAGGGATCGCAGAGGG
CDKN1A-9F	Exon5-1	TTCCCGAGCGTCTCACTTA	357	60
CDKN1A-9R		TGCAGCAGGGCGGATGA
CDKN1A-10F	Exon5-2	GGCCTGCCCAAGCTCTACCT	246	57
CDKN1A-10R		TCCTCCTCTGCTCCCGTCCT
CDKN1A-11F	Exon6-1	AGAGTTCTGGGCAGTATGTC	331	57
CDKN1A-11R		GGCAGCAAGCAGGGTAT
CDKN1A-12F	Exon6-2	GCCTTCAGTTTGTGCGTCTT	751	65-55 touchdown
CDKN1A-12R		CCTGCCCAACCTTAGAG
CDKN1A-13F	Exon6-3	TGCCATCTGCTGGGTGTT	357	59
CDKN1A-13R		CACAGGGAAGCCAAACACT
CDKN1A-14F	Exon6-4	CTTGATTCCCACCTCTGTCC	316	57
CDKN1A-14R		CCTACGCCTAGCATGTCCC
CDKN1A-15F	Exon6-5	CTTCCTCCATGCCCTTTC	364	57
CDKN1A-15R		CCGCCATCTGACTCCTTC
CDKN1A-16F	Exon6-6	GGGTAGGTGGGTGAGGA	304	58
CDKN1A-16R		TGGGAGCCAGGAGAAA
CDKN1A-17F	Exon6-7	TGGGAGATGTGAGTCGTT	197	57
CDKN1A-17R		TTGAAGCGTACAGAGCAG
CDKN1A-18F	3’ flanking region	CCAGCTCCTGTAGCAT	667	65-51 touchdown
CDKN1A-18R		CCGACTCTTAGCGATC
CDKN1A-19F	3’ flanking region	TTTGGGTTCTTGTCTGTG	880	65-51 touchdown
CDKN1A-19R		CGGTCAGTCTTAGGGTT
CDKN1A-20F	3’ flanking region	CCATTCTTGGGCTTGT	600	62
CDKN1A-20R		GGACTTTGGAGGCAGT
CDKN1A-21F	3’ flanking region	CTGCCTCCAAAGTCCC	530	62
CDKN1A-21R		TTCCCTGTCCTTCACTATCT
