# Supplementary material for: Determination of genetic effects of ATF3 and CDKN1A genes on milk yield and compositions in Chinese Holstein population
Source: BMC Genet. 2017 May 19;18:47. doi: 10.1186/s12863-017-0516-4 (PMC5437669; doi:10.1186/s12863-017-0516-4)
Supplement: Supplementary file 3 — Additive, dominant and allele substitution effects of 19 SNPs on milk production traits of ATF3 gene in Chinese Holstein cattle during two lactations. (XLSX 17 kb) [file 12863_2017_516_MOESM3_ESM.xlsx]

## Sheet: S3
Supplementary Table S2 Additive, dominant and allele substitution effects of 19 SNPs on milk production traits of ATF3 gene in Chinese Holstein cattle during two lactations.
SNPs	Lactation	Gene effects	Milk yield (kg)	Fat yield (kg)	Fat percentage (%)	Protein yield (kg)	Protein percentage (%)
g.72834301C>A	1	Additive effect (a)	79.58*	5.11**	0.0226	3.38**	0.0081
		Dominant effect (d)	113.65*	2.06	-0.0122	2.09	-0.0115
		Substitution effect (α)	71.42*	4.96**	0.0235	3.23**	0.0089
	2	Additive effect (a)	69.75	2.84	0.0088	1.5	-0.0016
		Dominant effect (d)	147.57**	7.71**	0.0321	7.57**	0.0318**
		Substitution effect (α)	59.16	2.29	0.0065	0.96	-0.0039
g.72834229C>A	1	Additive effect (a)	62.24	4.56**	0.0251	2.66**	0.008
		Dominant effect (d)	58.76	-0.5	-0.0178	0.22	-0.0131*
		Substitution effect (α)	57.96	4.59**	0.0264	2.65**	0.0089
	2	Additive effect (a)	99.02*	4.04*	0.0086	2.47*	-0.0018
		Dominant effect (d)	209.71**	9.43**	0.0224	9.68**	0.0308**
		Substitution effect (α)	83.77*	3.36*	0.007	1.77	-0.004
g.72833969A>G	1	Additive effect (a)	-62.9	-4.29**	-0.0229	-2.62**	-0.0078
		Dominant effect (d)	108.08*	1.12	-0.0199	1.85	-0.0131*
		Substitution effect (α)	-55.05	-4.2**	-0.0244	-2.48*	-0.0088
	2	Additive effect (a)	-116.98**	-5.09**	-0.0115	-3.01*	0.0022
		Dominant effect (d)	209.59**	11.01**	0.0366	9.46**	0.0295**
		Substitution effect (α)	-101.75*	-4.29**	-0.0089	-2.32	0.0044
g.72833562G>T	1	Additive effect (a)	53.39	4.54**	0.0271*	2.46*	0.0079
		Dominant effect (d)	72.74	0.09	-0.0172	0.8	-0.0115
		Substitution effect (α)	48.09	4.53**	0.0284*	2.4*	0.0088
	2	Additive effect (a)	120.65**	4.71**	0.0077	2.93*	-0.0035
		Dominant effect (d)	175.74**	9.6**	0.0347	8.54**	0.0299**
		Substitution effect (α)	107.86**	4.01*	0.0051	2.31	-0.0057
c.291G>A	1	Additive effect (a)	-255.2**	-8.2**	0.0065	-7.42**	0.0071
		Dominant effect (d)	189.23*	4.35	-0.0233	5.36*	-0.0084
		Substitution effect (α)	-372.63**	-10.9*	0.021	-10.74**	0.0123
	2	Additive effect (a)	91.27	7.56*	0.0299	0.89	-0.0164
		Dominant effect (d)	-217.58*	-11.05**	-0.0312	-4.32	0.0159
		Substitution effect (α)	226.31	14.42**	0.0493	3.57	-0.0263
c.489G>A	1	Additive effect (a)	-259.41**	-7.93**	0.0095	-7.35**	0.0084
		Dominant effect (d)	205.2**	3.83	-0.034	5.55*	-0.0119
		Substitution effect (α)	-387.74**	-10.33*	0.0308	-10.82**	0.0158
	2	Additive effect (a)	62.28	4.52	0.0157	-0.14	-0.017
		Dominant effect (d)	-252.13**	-9.34*	-0.0032	-4.4	0.0248
		Substitution effect (α)	219.98	10.36*	0.0177	2.61	-0.0325
c.*190A>G	1	Additive effect (a)	119.23*	7.51**	0.0343	3.03*	-0.0072
		Dominant effect (d)	158.79*	7.23**	0.0194	4.09*	-0.008
		Substitution effect (α)	196.59*	11.03**	0.0438	5.02*	-0.0111
	2	Additive effect (a)	27.88	1.64	0.0166	2.39	0.016
		Dominant effect (d)	-93.73	0.2	0.0336	0.1	0.0267*
		Substitution effect (α)	-17.77	1.74	0.033	2.44	0.029*
c.*321G>C	1	Additive effect (a)	-70.14	-4.54*	-0.0206	-1.33	0.0078
		Dominant effect (d)	130.43*	5.33*	0.0086	3.07	-0.008
		Substitution effect (α)	-134.94	-7.19*	-0.0249	-2.85	0.0117
	2	Additive effect (a)	-60.84	-2.65	-0.0118	-3.13	-0.0152
		Dominant effect (d)	44.82	5.14	0.0282	5.08*	0.03*
		Substitution effect (α)	-83.11	-5.21	-0.0259	-5.65*	-0.0301*
c.*326A>G	1	Additive effect (a)	159**	7.71**	0.0217	4.26**	-0.008
		Dominant effect (d)	231.17**	8.77**	0.0087	6.18**	-0.0105
		Substitution effect (α)	272.97**	12.04**	0.0259	7.31**	-0.0132
	2	Additive effect (a)	108.52	3.31	-0.0007	4.28*	0.0078
		Dominant effect (d)	25.54	1.78	0.0063	3.85	0.0238*
		Substitution effect (α)	121.11	4.18	0.0024	6.18*	0.0196
c.*640G>A	1	Additive effect (a)	-246.53**	-8.41**	0.0014	-7.1**	0.0063
		Dominant effect (d)	175.69*	4.14	-0.0219	4.75*	-0.0106
		Substitution effect (α)	-356.83**	-11.01*	0.0152	-10.08**	0.013
	2	Additive effect (a)	73.52	6.04	0.0218	-0.0199	-0.0199
		Dominant effect (d)	-184.2	-9.26*	-0.0265	0.0181	0.0181
		Substitution effect (α)	189.17	11.86*	0.0385	-0.0313	-0.0313
c.*685G>C	1	Additive effect (a)	-161.53*	-5.72*	0.004	-5.24*	0.0006
		Dominant effect (d)	131.29	2.94	-0.0223	4.26	-0.002
		Substitution effect (α)	-244.56*	-7.58	0.018	-7.93*	0.0018
	2	Additive effect (a)	178.58*	4.67	-0.0195	2.24	-0.0268*
		Dominant effect (d)	-352.01**	-10.4**	0.0168	-6.35*	0.032*
		Substitution effect (α)	401.19**	11.24*	-0.0301	6.26	-0.047*
c.*735T>C	1	Additive effect (a)	-137.15*	-4.62	0.0039	-4.02*	0.0024
		Dominant effect (d)	87.63	1.77	-0.0172	2.75	-0.0011
		Substitution effect (α)	-192.47	-5.74	0.0148	-5.76	0.0031
	2	Additive effect (a)	193.2*	4.85	-0.021	2.81	-0.0263*
		Dominant effect (d)	-375.96**	-9.63*	0.0288	-7.29**	0.0312*
		Substitution effect (α)	430.6**	10.93*	-0.0392	7.42	-0.046*
c.*1064G>A	1	Additive effect (a)	-250.17**	-7.98**	0.0049	-6.93**	0.0098
		Dominant effect (d)	185.91*	4.14	-0.0224	4.93*	-0.0119
		Substitution effect (α)	-365.88**	-10.56*	0.0188	-10**	0.0172
	2	Additive effect (a)	134.13	9.92**	0.0345	1.71	-0.0214
		Dominant effect (d)	-292.33**	-15.65**	-0.0435	-5.42	0.0249
		Substitution effect (α)	316.06*	19.66**	0.0616	5.08	-0.0369
g.72819977T>C	1	Additive effect (a)	220.96**	7.26**	-0.0038	6.25**	-0.0073
		Dominant effect (d)	158.83*	2.58	-0.0298	4.17	-0.0102
		Substitution effect (α)	320.23**	8.87*	-0.0225	8.86**	-0.0136
	2	Additive effect (a)	-79.19	-5.78	-0.0224	-0.14	0.0164
		Dominant effect (d)	-201.01*	-8.8*	-0.0165	-2.74	0.0225
		Substitution effect (α)	-204.81	-11.28*	-0.0327	-1.85	0.0304
g.72819850A>G	1	Additive effect (a)	-272.43**	-8.75**	0.0071	-7.92**	0.0079
		Dominant effect (d)	211.62**	5.13	-0.0245	6.21**	-0.0081
		Substitution effect (α)	-404.82**	-11.96**	0.0224	-11.81**	0.013
	2	Additive effect (a)	87.55	7.92*	0.0373	0.72	-0.0168
		Dominant effect (d)	-314.57**	-14.95**	-0.0304	-6.91*	0.0212
		Substitution effect (α)	284.35*	17.27**	0.0563	5.04	-0.03
g.72818819A>G	1	Additive effect (a)	-73.27*	-5.13**	-0.026*	-3.32**	-0.0111*
		Dominant effect (d)	86.33	0.42	-0.0189	1.07	-0.0148*
		Substitution effect (α)	-66.32*	-5.1**	-0.0275*	-3.23**	-0.0123*
	2	Additive effect (a)	-148.47**	-5.13**	-0.0002	-3.83**	0.0041
		Dominant effect (d)	215.98**	11.54**	0.0404	10.37**	0.0328**
		Substitution effect (α)	-131.06**	-4.2*	0.003	-2.99*	0.0067
g.72818818C>T	1	Additive effect (a)	-52.65	-4.27**	-0.0251	-2.52**	-0.0093
		Dominant effect (d)	104.84*	1.98	-0.0122	1.85	-0.0128
		Substitution effect (α)	-44.5	-4.12**	-0.0261	-2.38*	-0.0103*
	2	Additive effect (a)	-135.56**	-5.48**	-0.0076	-3.3**	0.0042
		Dominant effect (d)	164.69**	9.49**	0.0406	8.25**	0.0314**
		Substitution effect (α)	-122.75**	-4.74**	-0.0044	-2.66*	0.0066
g.72818292T>C	1	Additive effect (a)	185.6**	5.58*	-0.0025	5.01*	-0.0069
		Dominant effect (d)	133.92	1.43	-0.0269	3.34	-0.0109
		Substitution effect (α)	269.6*	6.47	-0.0194	7.11*	-0.0137
	2	Additive effect (a)	-195.21*	-11.45**	-0.0213	-5.27*	0.01
		Dominant effect (d)	-356.93**	-16.77**	-0.0225	-8.81**	0.0163
		Substitution effect (α)	-419.06**	-21.97**	-0.0354	-10.79**	0.0202
g.72818161T>C	1	Additive effect (a)	300.49**	9.09**	-0.0128	8.76**	-0.0092
		Dominant effect (d)	180.65*	3.88	-0.0253	5.52*	-0.0074
		Substitution effect (α)	416.22**	11.57*	-0.029	12.3**	-0.014
	2	Additive effect (a)	-109.08	-6.83*	-0.0197	-0.64	0.0227
		Dominant effect (d)	-277.04**	-11.49**	-0.0103	-3.42	0.0388**
		Substitution effect (α)	-286.55*	-14.19*	-0.0263	-2.84	0.0476*
Note: * the estimated effect differs from zero at P < 0.05, ** the estimated effect differs from zero at P < 0.01.
