# Supplementary material for: Determination of genetic effects of ATF3 and CDKN1A genes on milk yield and compositions in Chinese Holstein population
Source: BMC Genet. 2017 May 19;18:47. doi: 10.1186/s12863-017-0516-4 (PMC5437669; doi:10.1186/s12863-017-0516-4)
Supplement: Supplementary file 4 — Additive, dominant and allele substitution effects of 5 SNPs on milk production traits of CDKN1A gene in Chinese Holstein cattle during two lactations. (XLSX 10 kb) [file 12863_2017_516_MOESM4_ESM.xlsx]

## Sheet: S4
Supplementary Table S3 Additive, dominant and allele substitution effects of 5 SNPs on milk production traits of CDKN1A gene in Chinese Holstein cattle during two lactations.
SNPs	Lactation	Gene effects	Milk yield (kg)	Fat yield (kg)	Fat percentage (%)	Protein yield (kg)	Protein percentage (%)
c.271C>T	1	Additive effect (a)	-114.47*	-0.46	0.0275	-2.83*	0.003
		Dominant effect (d)	-151.54**	2.08	0.059*	-3.77*	0.0055
		Substitution effect (α)	-186.14**	0.52	0.0553*	-4.61*	0.0056
	2	Additive effect (a)	-127.76*	-4.51	-0.0019	-7.05**	-0.0299**
		Dominant effect (d)	80.11	3.81	-0.0012	-0.83	-0.0307**
		Substitution effect (α)	-89.89	-2.71	-0.0025	-7.44**	-0.0444**
c.*9C>G	1	Additive effect (a)	-99.53*	0.07	0.0259	-2.28	0.0026
		Dominant effect (d)	-155.72**	1.17	0.0493*	-3.91*	0.0039
		Substitution effect (α)	-173.78**	0.63	0.0494	-4.15*	0.0044
	2	Additive effect (a)	-159.87**	-5.43*	0.0051	-7.84**	-0.0265**
		Dominant effect (d)	48.7	3.9	0.0146	-1.39	-0.0266*
		Substitution effect (α)	-136.63	-3.57	0.0121	-8.51**	-0.0391**
c.*654C>T	1	Additive effect (a)	-11.11	-0.05	0.0032	-0.14	0.0013
		Dominant effect (d)	-74.51	2.69	0.0552**	-1.73	0.0053
		Substitution effect (α)	-37.94	0.91	0.0231	-0.76	0.0032
	2	Additive effect (a)	52.89	2.1	0.0017	3.45*	0.0139
		Dominant effect (d)	-54.01	2.34	0.0281	-1.22	-0.0004
		Substitution effect (α)	33.43	2.94	0.0118	3.01	0.0138
g.10569766T>C	1	Additive effect (a)	101.14*	-0.14	-0.0272	2.26	-0.0032
		Dominant effect (d)	-100.98	1.78	0.0384	-2.29	0.0032
		Substitution effect (α)	146.9*	-0.95	-0.0446	3.3	-0.0047
	2	Additive effect (a)	121.82*	3.09	-0.0129	6.71**	0.028**
		Dominant effect (d)	108.7	5.69*	0.0116	-0.09	-0.0317**
		Substitution effect (α)	72.53	0.51	-0.0182	6.75**	0.0424**
g.10569779T>C	1	Additive effect (a)	-33.62	1.03	0.0155	-0.54	0.0007
		Dominant effect (d)	-68.4	1.68	0.0288	-2.3	-0.0046
		Substitution effect (α)	-63.51	1.76	0.0281	-1.55	-0.0014
	2	Additive effect (a)	-64.2	0.41	0.0216	-4.44**	-0.0242**
		Dominant effect (d)	136.65*	6.83*	0.0134	1.18	-0.0277**
		Substitution effect (α)	-4.48	3.39	0.0275	-3.93	-0.0363**
Note: * the estimated effect differs from zero at P < 0.05, ** the estimated effect differs from zero at P < 0.01.
